# Supplementary material for: The Impact of the Rs1044457 Polymorphism in the CMPK1 Gene on the Response Rate to Gemcitabine‐Based Chemotherapy in Metastatic NSCLC Patients
Source: Adv Genet (Hoboken). 2025 Apr 4;6(2):2400058. doi: 10.1002/ggn2.202400058 (PMC12245479; doi:10.1002/ggn2.202400058)
Supplement: Supplementary file 1 — Supporting Information [file GGN2-6-2400058-s001.xlsx]

## Sheet: S1
Supplementary table 1: the data on patients responding and not responding to gemcitabine-based
chemotherapy, along with the distribution of the rs1044457 polymorphism in the CMPK1 gene
No.	Groups	Age	Gender	Weight	Height	Smoking	ECOG	DM	HTN	IHD	others	BMI	Treatment_cycles	CMPK1	Reduction_size
1	Responding	62	male	60	160	yes	2	yes	yes	no	no	23.4375	4	CT	2.3
2	Responding	53	male	68	160	yes	2	no	no	yes	no	26.5625	4	cc	7.1
3	Responding	40	male	74	170	yes	2	no	no	no	no	25.6055	4	cc	2.8
4	Responding	57	female	58	155	yes	3	yes	no	no	yes	24.1415	4	CT	4.7
5	Responding	64	male	75	174	yes	2	no	no	no	no	24.7721	4	cc	4.8
6	Responding	65	male	83	175	yes	3	no	no	no	no	27.102	4	cc	3.9
7	Responding	61	male	65	163	yes	1	no	yes	no	no	24.4646	4	CT	8.11
8	Responding	63	male	74	170	yes	2	no	no	no	no	25.6055	4	cc	3
9	Responding	68	male	72	167	yes	2	yes	yes	no	no	25.8166	4	CT	2.7
10	Responding	54	male	72	165	yes	2	no	no	no	no	26.4463	4	CT	6.16
11	Responding	44	female	62	162	no	2	no	no	no	no	23.6244	4	cc	4.22
12	Responding	40	female	70	168	no	2	no	no	no	no	24.8016	4	TT	6.89
13	Responding	65	male	64	168	yes	2	no	yes	no	no	22.6757	4	cc	8.2
14	Responding	43	male	68	170	yes	2	no	no	no	yes	23.5294	6	CT	7.5
15	Responding	49	female	54	156	no	1	no	no	no	no	22.1893	6	CT	6.4
16	Responding	45	female	62	160	no	2	no	no	no	no	24.2187	6	CT	3.7
17	Responding	44	female	58	157	yes	1	no	no	no	no	23.5304	6	cc	4.8
18	Responding	57	female	65	162	yes	2	yes	yes	no	no	24.7676	6	cc	9.3
19	Responding	51	female	64	160	no	2	no	no	no	no	25	6	cc	11.6
20	Responding	54	female	58	152	yes	2	no	yes	yes	no	25.1039	6	CT	14.3
21	Responding	65	male	70	165	yes	2	no	no	no	yes	25.7117	6	CT	8.11
22	Responding	42	female	58	150	no	1	no	no	no	no	25.7778	6	cc	9.3
23	Responding	63	male	64	165	yes	3	yes	yes	no	no	23.5078	6	CT	3.7
24	Responding	70	female	65	158	yes	2	yes	no	no	no	26.0375	6	cc	17.4
25	Responding	62	female	72	166	yes	2	no	no	no	no	26.1286	6	cc	48
26	Responding	68	male	78	165	yes	2	yes	yes	no	no	28.6501	6	cc	4.4
27	Responding	58	female	62	157	no	3	no	no	no	no	25.1532	6	CT	5.2
28	Responding	56	male	74	170	yes	2	no	yes	no	yes	25.6055	6	cc	5.8
29	Responding	64	male	65	160	yes	2	yes	no	no	no	25.3906	6	CT	6.7
30	Responding	42	female	58	152	no	1	no	no	no	no	25.1039	6	cc	6.9
31	Responding	46	male	73	162	yes	1	no	yes	yes	no	27.8159	6	cc	8.2
32	Responding	68	female	58	154	yes	3	yes	no	yes	no	24.4561	6	CT	4.6
33	Responding	54	female	60	156	yes	1	no	no	no	no	24.6548	6	cc	51
34	Responding	63	male	74	168	yes	2	no	no	no	no	26.2188	6	CT	48
35	Responding	42	female	60	155	no	2	no	no	no	no	24.974	6	cc	57
36	Responding	48	female	68	158	no	1	yes	yes	no	no	27.2392	6	cc	7.1
37	Responding	69	male	66	165	yes	2	no	no	no	no	24.2424	6	CT	13.8
38	Responding	56	female	67	158	no	2	no	yes	no	no	26.8386	6	cc	14.3
39	Responding	70	male	63	160	yes	3	yes	no	no	no	24.6094	6	cc	13.7
40	Responding	39	male	78	172	yes	2	no	no	no	no	26.3656	6	cc	3.3
41	Responding	64	male	74	170	yes	2	no	no	no	no	25.6055	6	cc	3.9
42	Responding	50	male	62	170	yes	3	no	yes	no	no	21.4533	6	CT	4.8
43	Responding	43	female	70	160	no	1	no	no	no	no	27.3437	6	cc	47
44	Responding	70	female	62	155	yes	2	yes	no	no	no	25.8065	6	cc	7.9
45	Responding	59	male	65	162	yes	2	no	yes	yes	no	24.7676	6	TT	11.4
46	Responding	54	female	62	158	no	2	no	no	no	no	24.8358	6	cc	8.7
47	Responding	70	female	60	160	yes	3	no	no	no	no	23.4375	6	cc	9.2
48	Responding	62	female	62	160	yes	2	no	no	no	no	24.2187	6	cc	10.2
49	Responding	38	female	67	160	no	2	no	no	no	no	26.1719	6	CT	18.6
50	Responding	68	male	74	165	yes	2	no	yes	no	no	27.1809	6	CT	13.2
51	Non_responding	68	female	74	162	yes	2	yes	yes	no	no	28.1969	4	CT	-24
52	Non_responding	60	female	55	157	no	3	yes	no	yes	no	22.3133	4	TT	-4.8
53	Non_responding	36	male	75	162	yes	2	no	no	no	no	28.578	4	CT	-13
54	Non_responding	67	male	64	162	yes	3	yes	no	no	no	24.3865	4	TT	-15
55	Non_responding	58	female	72	165	yes	3	no	no	no	no	26.4463	4	TT	-21
56	Non_responding	53	male	68	165	yes	2	no	no	no	no	24.977	4	CT	-3.7
57	Non_responding	58	male	78	172	no	2	no	no	no	no	26.3656	4	cc	-11.6
58	Non_responding	70	male	65	163	yes	2	yes	no	no	no	24.4646	4	CT	-18.4
59	Non_responding	70	male	65	162	yes	3	yes	no	no	no	24.7676	4	CT	-23
60	Non_responding	51	female	55	160	yes	2	no	yes	yes	yes	21.4844	6	cc	-19
61	Non_responding	62	male	77	180	no	2	no	yes	no	no	23.7654	6	CT	-17
62	Non_responding	58	male	64	165	yes	2	yes	no	no	no	23.5078	6	cc	-21
63	Non_responding	60	female	62	157	yes	2	no	no	no	no	25.1532	6	cc	-24
64	Non_responding	65	male	64	170	yes	2	yes	no	no	no	22.1453	6	cc	-23.6
65	Non_responding	46	male	82	173	yes	2	no	no	no	yes	27.3982	6	TT	-12
66	Non_responding	70	male	61	157	yes	3	yes	no	yes	no	24.7475	6	TT	-14
67	Non_responding	49	female	57	158	no	2	no	no	no	no	22.8329	6	cc	-22
68	Non_responding	57	male	68	162	yes	2	no	no	no	no	25.9107	6	TT	-23.7
69	Non_responding	65	male	66	172	no	2	no	no	no	no	22.3094	6	cc	-9.2
70	Non_responding	65	female	57	162	yes	3	no	no	no	no	21.7193	6	CT	-23.6
71	Non_responding	53	male	63	162	yes	3	no	yes	no	no	24.0055	6	cc	-19.4
72	Non_responding	66	female	64	160	yes	2	no	yes	yes	yes	25	6	cc	-4.7
73	Non_responding	52	female	60	158	no	2	yes	no	no	no	24.0346	6	cc	-22.9
74	Non_responding	46	male	68	166	yes	2	yes	no	no	no	24.677	6	CT	-6.9
75	Non_responding	34	male	74	170	yes	1	no	no	no	no	25.6055	6	CT	-7.7
76	Non_responding	54	female	80	165	no	2	no	yes	no	no	29.3848	6	CT	-10.7
77	Non_responding	66	male	75	167	yes	3	yes	yes	yes	no	26.8923	6	CT	-15
78	Non_responding	68	female	62	168	no	2	yes	no	no	no	21.9671	6	cc	-16
79	Non_responding	52	female	54	160	yes	2	no	no	no	no	21.0937	6	CT	-22.7
80	Non_responding	70	male	65	167	yes	3	yes	yes	yes	no	23.3067	6	cc	-15
81	Non_responding	47	male	70	162	no	1	no	no	no	no	26.6728	6	CT	-13
82	Non_responding	70	male	74	167	yes	2	no	no	no	no	26.5338	6	cc	-12
83	Non_responding	50	female	57	155	yes	3	yes	yes	no	no	23.7253	6	CT	-11.7
84	Non_responding	60	female	62	160	yes	2	no	no	no	no	24.2187	6	cc	-18.2
85	Non_responding	56	female	70	160	yes	3	yes	yes	no	no	27.3437	6	TT	-13.8
86	Non_responding	48	male	60	165	yes	2	no	no	no	no	22.0386	6	cc	-22.1
87	Non_responding	58	female	63	162	yes	1	no	yes	no	no	24.0055	6	TT	-2.7
88	Non_responding	68	male	60	160	yes	3	no	no	no	no	23.4375	6	CT	-20.8
89	Non_responding	43	female	62	164	yes	1	yes	no	no	no	23.0518	6	cc	-11.7
90	Non_responding	57	male	73	162	yes	2	no	yes	no	no	27.8159	6	cc	-13.6
91	Non_responding	59	female	58	158	yes	3	no	no	no	no	23.2335	6	CT	-16.2
92	Non_responding	60	female	57	154	no	2	no	no	no	no	24.0344	6	cc	-4.4
93	Non_responding	48	male	67	165	yes	2	no	yes	no	no	24.6097	6	cc	-21.7
94	Non_responding	70	male	64	165	yes	3	yes	yes	yes	no	23.5078	6	TT	-18.8
95	Non_responding	53	female	58	156	yes	2	no	no	no	no	23.833	6	cc	-20.4
96	Non_responding	62	female	56	152	no	2	yes	no	no	no	24.2382	6	cc	-11.7
97	Non_responding	60	female	62	160	yes	2	no	no	no	no	24.2187	6	cc	-10.2
98	Non_responding	56	female	70	160	yes	2	no	yes	no	no	27.3437	6	CT	-7.5
